# Supplementary material for: Implications of Hyperoxia over the Tumor Microenvironment: An Overview Highlighting the Importance of the Immune System
Source: Cancers (Basel). 2022 May 31;14(11):2740. doi: 10.3390/cancers14112740 (PMC9179641; doi:10.3390/cancers14112740)
Supplement: Supplementary file 1 [file cancers-14-02740-s001.zip]

Archive with 2 entries (2 files):
- Supplementary Figure S1.pptx
- Supplementary File S1.pdf
